# Supplementary material for: Serum C-reactive protein is an important and powerful prognostic biomarker in most adult solid tumors
Source: PLoS One. 2018 Aug 23;13(8):e0202555. doi: 10.1371/journal.pone.0202555 (PMC6107177; doi:10.1371/journal.pone.0202555)
Supplement: S1 File — (XLSX) [file pone.0202555.s001.xlsx]

## Sheet: Sheet1
	Row_1_TimeCRP	Row_2_CRP	Row_2_TimeCRP	Row_3_CRP	Row_3_TimeCRP	Row_4_CRP	Row_4_TimeCRP	Row_5_CRP	Row_5_TimeCRP	Row_6_CRP	Row_6_TimeCRP	Row_7_CRP	Row_7_TimeCRP	Row_8_CRP	Row_8_TimeCRP	Row_9_CRP	Row_9_TimeCRP	Row_10_CRP	Row_10_TimeCRP	Row_11_CRP	Row_11_TimeCRP	Row_12_CRP	Row_12_TimeCRP	Row_13_CRP	Row_13_TimeCRP	Row_14_CRP	Row_14_TimeCRP	Row_15_CRP	Row_15_TimeCRP	Row_16_CRP	Row_16_TimeCRP	Row_17_CRP	Row_17_TimeCRP	Row_18_CRP	Row_18_TimeCRP	Row_19_CRP	Row_19_TimeCRP	Row_20_CRP	Row_20_TimeCRP	Row_21_CRP	Row_21_TimeCRP	Row_22_CRP	Row_22_TimeCRP	Row_23_CRP	Row_23_TimeCRP	Row_24_CRP	Row_24_TimeCRP	Row_25_CRP	Row_25_TimeCRP
	2345
	1573
	654
	460
	494	4	923
	83	4	240	2	1685
	2430	39	2436
	1	36	17
	62
	366
	75
	1806
	627
	2522
	378	4	418	1	476	1	548	16	682	137	766	3	1074
	350	6	389
	2654
	0	1	203
	2544
	371
	4	250	5	96	10	29	12	20	14
	6
	1480
	63
	759	53	760	19	762	8	764	37	1259	38	1260	44	1261	25	1262	15	1263
	1383
	1084	77	1087	39	1126
	1407	4	1536	8	1792
	75	50	89	95	109	65	110	92	117	119	129	28	205	31	208
	1624
	1712	30	1777	23	1936	17	2357
	1413
	1337
	187	16	189	94	237	119	238
	954	37	956	3	962
	633
	720	8	785	15	883	8	974	8	1080	6	1227	8	1346	6	1780	7	1819	5	2037	6	2150	6	2192	6	2262	6	2449
	967	2	1985
	473
	80
	539
	1724	66	1727	46	1728	35	1729	35	1774
	116	4	228	4	560	53	756	16	1061	6	1096	3	1127	4	1190	5	1218	14	1240	3	1265	5	1303	4	1338	3	1397	3	1504	3	1534	6	1693
	466	1.6	831	1	1217
	1404
	1532
	2225
	2843
	365	65	961	26	1045
	368
	54
	4
	42	7	104	10	165	5	292	5	353	6	411	5	479
	93
	399	39	402	25	423	81	430
	1948	45	2563	13	2794	6	2884
	2732
	430
	28	4	216	3	956
	718	3	721
	20	49	294
	1673
	110	68	237	6	381	26	520	160	884	111	889	5	975	4	1003	4	1298
	748	4	859
	506
	1575
	1740
	1961
	2821
	1725	27.6	1741	11.2	1746
	371	3	784	21	1151
	63	4	196	3	245	10	309
	1078
	1221	131	1239	94	1240	26	1310	108	1569	13	1626	235	1637	127	1665	151	1697	16	1708	54	1710	227	1713	210	1714	203	1715	174	1716	88	1717	51	1718	35	1719	3	1823
	434
	1724
	122
	239
	1390
	2272
	28	3	50	6	155	13	309
	572
	1412
	5
	2922
	1855
	420
	2014	6	2063	3	2112	3	2161	3	2357	7	2441	5	2487	4	2619	3	2822	3	2906	4	3046
	1257
	1476
	103
	1229	8	1269
	139	25	151
	314	8	662	10	788	17	1173
	92	15	99	30	113
	19	123	150	32	176	34	225	13	320	3	357
	1097
	1011
	609
	1175
	1021
	785
	428	95	453	23	467	82	483	12	505	8	506	5	575	3	698	3	877	7	1000
	1335
	2360	129	2374
	1330
	128
	484	7	1417
	23
	14
	222	4	246
	161	119	1129	118	1129	62	1145	33	1152	16	1160	6	1166	93	1596
	4
	1011	57	1266	21	1355
	993
	702	25	748	11	770	8	777
	25	10	32	138	194
	949
	2081	9	2084	1.3	3049	1.1	3143
	1025
	1843
	1964
	1948
	1180	38	1825
	2079
	1742
	1685
	8
	1108	11.1	1133	1.8	1407	6	1621	5	1750	5	1864	5	2296
	1193	160	1197	94	1204	8	1211	51	1218	13	1344
	929	103	2407
	229
	2474
	1383
	953	8	970
	1121
	2469
	103	7	189	7	319	7	506	3	843
	1955
	82	145	83	99	84	77	85	65	86	51	87
	13
	993
	447
	1475
	25	7	101	6	246	6	345	9	471	19	555	9	668
	1707
	924
	22	7	160	30	708
	1120
	304	35	773	15	1019	182	1642	123	1644
	833
	1661
	357	8	359
	331	4	379	3	416	5	451	2	674	3	734	2	777	2	826	10	1145
	923
	1558
	661
	1566
	244	9	288	3	411
	1561
	351	4	390
	1051	10	1337	4	1441
	2096
	1772
	7	152	278	144	281
	1725	6	2391
	1377
	635	50	733	9	821
	2291
	1096
	679
	1640	29	2180
	648
	63	10	252	9	354
	630	13	673
	2683
	2009	10	2018
	736	6	773	5	1336
	589
	1
	2766	36	2814	29	2821	10	2827	13	2835	11	2849
	2237
	1480	9	1740	4	2125	6	2217	6	2337	12	2675	31	2738	9	2987
	14	62	19	20	26
	1267
	1468	70	1471
	476	12	522	31	560	4	560	44	573	5	596
	358
	0
	886
	1176
	1580
	161	26	163
	383	3	1019
	10	15	89	18	122
	37	49	39
	1
	519
	2255
	124	132	126	48	133
	105	4	291
	1793
	1444
	1344
	760
	1135
	2260
	721
	1951
	6
	518	25	589	16.4	608	3	1099
	1700
	185
	1278
	287
	1288
	727	9	1886	1	2299
	2746	1	3262
	500	70.2	501	2	1114
	1677
	201
	533
	146
	1827	54	1893	30	2068	37	2219	42	2226	38	2347	30	2522
	2800	4	3149
	1423
	1007	11	1321	13	1335	13	1714	12	1948	17	2387
	1741
	313
	2464
	1009	3	1044	22	1065
	1832	60	1958
	132
	1757
	1380	7	1842
	36	48	39
	1041	37	1233	5	1596
	1388
	1056
	1876	6	1904
	199
	2482	74	2535	69	2579	71	2642	68	2674	43	2843	27	3053
	890
	2297
	449
	384
	330
	2210
	881
	2374	66	2375	5	2386
	69	88	245	11	256
	356
	1319	245	1331
	1477
	1452
	486	12	1220	4	1358	9	1390	12	1523	4	1638	6	1787	11	1904
	839	20	1209
	170
	2520	4	2941	7	3276
	1982
	1839
	15	4	175	6	217	7	415	17	505	6	631	6	973
	1257	84	1260	38	1261	8	1372
	1923	210	1931	232	1936	271	2021	187	2079	229	2115	19	2345	8	2430
	1818
	231
	1433	57	1435	41	1437	29	1439	50	1472
	2032
	1714
	95	5	902	2	1210	7	1389
	505	31	532
	64	85	67	80	68	7	78
	101	26	108	20	435	12	437
	1695	55	1699
	665	4	666	14	712	170	746	26	1927
	1451
	98	37	112
	417
	1444
	1902	53	1945	155	2061
	0	177	692	152	694
	0
	1932
	1882
	2062
	2066	5	2088	4	2291	7	2393	7	2394	32	2407	11	2450	10	2563	13	2591	6	2623	4	2632	8	2662	7	2715	5	2725	144	2842
	0	3	181
	325	361	325	68	330	169	333
	2130	33	2224
	2
	1439
	1095	0.2	1636	0.2	1657
	1989	24	2371
	1014
	497	11	686	3	1192
	1312	196	1315
	1968	4	2304	7	2533
	1332
	510	33	517
	1777
	497	21	1428
	777
	2618	12	2619	90	2737	62	2739	74	2740	74	2741	53	2742
	1559	39	1644
	1063
	231	9	518	9	752
	719	107	796
	224	6	618
	1504
	144	23	923	12	1016
	994	139	1045	32	1050	16	1057	17	1064	63	1068	90	1071	9	1155	75	1176	27	1183	14	1184	48	1221	4	1225	2	1268
	2116
	1704
	2491	4	2723	3	2821	7	3076	2	3081
	2290	15	2334
	1534
	2338
	1419
	0
	375	250	378
	30	76	31	76	32	52	33	58	34	53	35	67	36	72	37	62	38	83	39	61	40	71	41	63	42	59	43	90	44	114	45	77	46	86	47	87	48	43	49	43	50	38	51	43	52	42	53	47	54
	888	17	895	10	902
	1547	3.7	1647
	986	49	1778
	325
	1681
	1976	22	2316
	1822	57	1935	64	1998	20.4	2026	93.9	2056	6.1	2084	20.3	2112	10.5	2152	136	2189	6	2317	6	2537	5	2585	8	2630	5	2660	12	2817	11	2825	8	2846	5	2917	14	2991	3	3188	3	3231	3	3377
	2172
	1086
	2673	24	2674	26	2675	35	2676	38	2677	39	2678	41	2679	82	2680	133	2681	114	2682	71	2683	45	2684	28	2685	15	2689	6	2691	5	2696
	2423	104	2424	16	2431	119	2623	55	2627	225	2636	74	2641	7	2862
	1966
	151	11	210	31	305
	223	1	537
	416	52	564
	285
	2311
	615
	504	8	718	217	866
	565
	901	4	2058
	2079
	69
	296
	778	115	2312
	455
	71	3	295	10	365	2	561	7	628	3	701	18	855	16	1000
	294	4	300	5	307
	2269	7	2269
	302
	405	1.8	532	0.7	546	0.8	549	6.7	598	1.6	602	4.3	606	2	612	2.6	619	2.2	626	1.7	633	1.4	673	3	676	1.6	682	1.5	696	1.3	703	2.8	738	2.1	752	2.2	883	2.3	885	1.5	890	1.2	892	1	900	1.5	914	1.8	921
	1204	3	1263	9	1357
	1498
	1241	1.7	1736
	3106
	1882
	1309	81	2837	35	2841	149	2862	48	2869
	247	163.7	424
	477
	93
	147	431	474
	1450
	639
	119
	71
	1861
	627
	189	18	443	77	476
	1350
	602
	314	100	322	69	326	63	335	165	346	151	349	25	354	7	426	6	531	3	676	18	810	3	867
	659	9	675	9	888	9	899	3	913	3	1025	9	1479	13	1494	4	1530	3	1576	3	1598	9	1641	11	1653	3	1737	9	1751
	0	1	259
	2085
	2209	227	2753
	529	2	647	3	868
	3135
	222	4	301	5	691	3	1096	5	1376	5	1747
	585	42	1791
	854
	73	3	1602
	1551
	811
	1829	13	2592
	0
	1189
	779
	1474	124	1478	7	1500
	1234
	125	3	169
	1617	27	1897	66	1901	72	1901	52	1902	51	1903	32	1905
	909	53	1931
	598
	0
	962
	1105
	1362
	1934	27	2593
	953
	708	6	1243
	940
	1716	5	1818	4	1831	67	1901	18	1923	9	1971
	1630	44	1721	3	1812	5	2283
	453
	1036
	17	30	19	34	50
	877
	1604	4	1772
	1639
	2121	40	2171	5	2190	3	2478
	77	161	78	199	79	130	80	82	81	164	84
	840
	1820
	419
	947
	625	95	1951
	1994	6	2263	3	2345	3	2649	3	2773	10	2799	15	2815	7	2908
	241
	1092	17	1097	6	1104
	682
	25	19	32
	752
	759	373	927
	936
	1366
	518	3	882
	612
	503
	183
	226	7	231	1	238	2	302
	1961
	60
	1275
	1295	4	1723	3	2224	1	2835
	1794
	1
	304	13	307	200	577
	1142	2	1161
	1920
	1353
	1479
	48
	385	19	499	102	1176	80	2025
	2009
	1841
	4
	48
	109
	922	70	1027	6	1848
	0
	6
	586	20	1468
	1195
	1359
	837	5	840	11	1138	5	1854
	1046
	406
	223
	166	6	231
	670	79.1	679	32.8	697	35.8	711	25.3	713	8.5	733	3.3	739	6.6	747	5.7	754	6.9	760	8	768	15.5	782	11	789	15.1	804	17.5	809	65.6	826	79.5	839	59.4	844	34.8	845	25.2	851	31.9	858	78.7	865	31.2	872	9	879	77.4	901
	2416
	264
	2897
	429
	710
	1666	19	1672	7	1777	21	1784	43	1793	23	1881	40	1938
	868	14	1043
	270	160	280	96	283
	1	8	196	6	197
	477	40	533	49	639
	299
	904
	1207
	1
	1251
	29	98	31	46	38
	10
	145
	115	5	135	14	189	42	1376
	278	46	279	48	280	31	281	24	282	25	283	41	618
	484
	614	25	616	28	616
	1026	68	1444	3	1675	33	2311
	1786	42	2059	48	2084
	282
	59	18	160
	121	24	139	35	547	36	549	279	553
	828
	245	67	1204
	989
	1719	18	1741
	183	145	188
	166
	947
	103	2	374
	1225
	1189	5	1211	12	1337	3	1353	37	1462	52	1476
	2374	94	2376	22	2383
	2125
	1798	98	1803
	1314	4.4	1319
	1220
	1365	12	1371	25	1379	6	1386	8	1392	8	1399	4	1406	4	1413	4	1420
	170
	2173
	2839
	1170
	1150
	694
	145
	1232	59	1616
	348	185	381	19	399	5	530	3	563
	1674
	140	27	144
	891
	2330
	1591
	84
	5
	6	33	40	18	67	25	110	23	143	26	179	24	208	23	241	24	272	31	305	25	335	22	339	23	346	16	364	18	396	12	423	27	474	21	474	9	488	9	519	8	553	8	656	7	959	4	994	5	1030
	204
	197
	397	15	1299	7	1320	7	1328	11	1334	25	1342	19	1348	20	1355	3	1415	9	1443	16	1475	23	1548	23	1763	92	1791	16	1821	16	1824	14	1828	7	1849	17	1855	12	1873
	2391
	153
	2436
	694
	1792	93	1798	162	1805	106	1812
	1515
	543	40	550	184	573	148	580	64	610	133	613	130	620
	1198
	102	38	104	20	105	3	119
	1193	5	2416
	863	126	869
	120	104	154	19	259	69	322	113	497	8	812	5	859	14	1029
	1364
	1426
	688	3	1064
	1098
	1946	12	2037	8	2129	3	2313	7	2382	20	2557
	1247	120	1350	222	1351
	481	7	486	7	492
	472
	39
	353	11	802	4	1141
	91	15	95	5	175	8	207	3	226	4	228
	161
	2956
	2621
	736	3	1267
	97	26	106	13	162	11	201	6	237	29.3	258	20	272	175	296	257	297	76	299	8	307	13	335	15	387	29	449	34	497	28	580	6	637	9	659	7	699	16	722	30	779	5	827	17	846	8	866	8	932
	2507
	188
	88
	554	1	613
	358
	1552	222	1567	36	1580	15	1600	16	1784
	850
	2717
	11
	2812	9	2832	22	2838	14	2955
	522	57	567
	1570
	203
	792	3	1313	8	1509
	1252
	8	2	140	10	561	14	688	8	1438	7	1672
	380
	21	6	193
	592
	1323
	1100
	245	67	251	115	265
	2691
	1744	3	2033
	1068	103	1071	54	1078	52	1085	51	1108
	606	4	707
	11	26	75	134	168	95	197	15	214	30	260	4	340	25	433	33	648	29	693	20	785	18	845	141	890
	28
	239
	1546	4	1662	6	1768	4	1798
	994	63	998
	1395	7	1430	4	1932	6	1960	12	1995	12	2065	2	2093	8	2121	5	2149	5	2177	4	2205	8	2233	6	2268	3	2297	3	2359	3	2455
	1407	17	1461	5	1650	62	1739
	2787	22	2788	23	2790	18	2869
	1090	320	2054
	630	10	634	6	735
	713	5	727	105	741	11	847	11	860	11	867
	7	3	87	6	401	5	477	4	660	4	706	10	742	4	770	10	805	7	836	6	867	6	897	10	930	3	968	9	1028	3	1227	3	1465	3	1555	3	1646
	987
	324
	871	148	882
	442
	1653
	849
	644	5	776	4	783
	28	4	182
	1341
	361	19	426	141	428
	1040	3	1099	34	1687	9	2202	10	2307
	773	71	776
	1640
	246
	1132	21	1156	74	1985
	4	34	9	35	9	39	9
	1414
	1286
	1509
	253
	2485	105	2489	246	2496	29	2503	21	2504	4	2517
	2837
	2846
	805
	0
	1161	5	1384
	883
	255
	612
	2823
	2165
	52	200	56	10	772
	128
	2874
	446	3	1611	19	2034
	41
	2895
	34
	576
	49	15	112	22	168	10	227	15	282	16	350	16	407	24	456	24	519	20	582	20	638	18	701	23	791	28	889
	416	89	423	32	430
	421	31	434	20	455	13	734	68	895
	2360
	74
	120	3	773	5	816
	1588
	380	5	442	59	864
	2339
	228	237	255	175	259	279	267	108	278	21	298	15	305
	21	126	26
	1721
	1492
	1236
	58	76	61	92	791	4	804	5	828
	705	55	718	22	725	23	767	15	774	16	781	26	788	33	796	27	797	14	802
	1183	47	1768
	1553
	615	16	615
	123	22	297	12	500	14	666	19	836	17	973	10	1103	16	1255	10	1438	10	1618
	109
	2603
	1147
	2402	10	2504	93	2679	86	2707	16	2906	16	2907	6	2908	9	3028
	1638
	719	17	720
	150
	2280	44	2314
	139
	84
	96
	1520
	901	3	1255	22	2148
	1645
	1650
	529	7	720
	1916
	2024
	209
	0
	1005
	1054	7	1125
	54	16	55	36	62
	139	225	139	110	146	78	153	11	160	3	1253
	746
	600	4	650	4	679	4	705	7	741	5	775	7	790	9	811	4	853	5	895	7	936	5	965	3	993	5	1085	4	1121	5	1154	3	1182	5	1212	12	1245	4	1278	7	1306	8	1337	3	1355	4	1366	7	1397
	548	155	1095
	944	9	1366
	1511
	344
	1798
	1738
	1118
	768	6	881
	1621	86	1628	89	1635	84	1642
	998	251	1305	146	1308	24	1370	13	2382
	1302	4	1467	32	1572	3	1687	9	1713
	674	3	677
	2766	74	2772	56	2774	62	2777	45	2779	46	2786
	232
	328
	1049
	951	31	1586	247	1614	16	1755	4	1791	232	1867	7	1881	4	1888	5	1894	123	1900	8	1908	3	1915	3	1922	4	1929	3	1936	9	1943	4	1950	9	1957	3	1964	10	1971	3	1978	288	2168
	10
	757	3	1637
	701
	205
	617
	699
	2607	88	2612
	2291	19	3263
	483
	168
	795
	1913
	1245	16	1304
	98
	278	12	623
	289
	526
	63	4	249	9	925	19	998
	1368	13	1669
	90	4	308	4	378	7	643
	268
	1851
	1258
	2519
	2141	4	2322
	411
	227	86	1055	94	1126	71	1132	39	1376	12	1496	141	1498
	190	31	193
	1453	98.2	1453	22.7	1457
	4
	69	3	85	2	86	15	348	3	353
	31
	38
	707
	198	39	290	6	314	11	338	5	340	4	342	4	348	5	348	2	349	4	363	4	470	5	512	4	672
	1427
	1483
	946
	1999	40	2001
	1181
	52
	1148
	1203
	1660
	1425
	807
	1408
	1967
	2249
	1307
	34
	651	20	831	22	955	64	2118	17	2147
	2148
	665	53	670
	1770
	1057
	2215
	1271
	489
	461	70	462	46	463	33	464	6	479
	1373	11	2054
	631
	1254
	1539
	38	4	40
	90	3	193	2	340	4	382	6	444	4	465	4	479	2	510	4	529	3	658	5	675	7	766	2	802	2	878
	36	7	56
	5	55	77	53	133	59	216	98	224
	78	6	272	8	1385
	1
	458
	2855
	2343	5	2474
	1205	25	2024
	1658	3	1748	4	1867	5	2001
	2544
	1232
	1520
	1348	81	1349
	1493
	1615
	2179
	1143
	2759
	1295
	2142	83	2148	163	2156
	1359
	308	8	820
	1667
	1364	6	1871	6	1872	33	2115	13	2116	8	2117
	290
	213
	15
	861
	52	103	56	40	63	57	311
	578	271	1042	106	1233
	1658
	1470
	956
	559
	917	4	1823
	1456	5	1767	5	1999	4	2112	4	2408	4	2803	4	3000
	1058
	607
	3467
	984
	71
	2895
	153	2	493	11	579	18	584
	1536	73	1557	17	1560	4	1639	4	1800	3	1996	19	2333
	1346	13	1351
	1366
	51	13	286	15	395	10	520	16	653	15	765	17	886	14	927	14	1029	5	1131
	1597	33	1810
	1318	6	1514	5	2153
	2248	2	2438
	1276	11	1278
	231
	1532
	397	93	811	41	847	39	848	6	970
	66	33	148	32	1592
	1547	0.9	2127
	370	12	553	8	771	6	1036	4	1832
	535
	69
	344
	39	201	41	174	42	145	43	69	44	35	45	28	46	23	47	51	48	59	49	71	50	76	51	69	58	57	59	52	60	41	61	41	62	39	63	43	64	43	65	49	66	115	67	114	68	112	69	88	70
	767
	1183
	1805
	122	20	518	7	594	3	630	4.9	654	2.1	696	6	734
	994
	11	41	21
	14	66	63
	2999
	2155
	534	12	534
	881	44	886	75	890	51	891	22	897	18	904	9	911	9	918	7	925	17	929	9	932	11	939	5	946	27	953	24	960	15	967	14	974	18	981	42	988	15	995	12	1002	7	1009	20	1104
	951	11	958	10	965	3	972
	1894
	1552
	1373
	1644	7	1644
	1593	29	1594	3	1617	12	1622	10	1625	137	1629
	606
	1603	3	1925
	168	12	207	8	235	3	524	3	634
	196
	915
	2495	47	2713
	34	22	35
	1268
	701
	181
	88	126	95	82	102	73	109
	395
	1904
	1129
	1269
	1021
	1962
	1210
	647
	1429	2	1705	2	1826	1	2211	1	2374
	1297	5.1	1710
	1036
	370
	76
	191
	536
	403
	663	2	886
	2176	4	2199
	470
	2332
	1953
	2799
	299	82	300
	54
	721	10	840	13	981	6	1225	17	1338
	1974
	2097
	2338
	1483
	1	3	718
	1594
	202	4	620	3	796
	53	55	54	62	55	56	56
	952	32	969	7	1119	6	1126	3	1175	3	1337	8	1477	7	1492	4	1777	96	1790	5	1802	7	1886	7	2134	9	2164	8	2187	16	2192	4	2197	8	2229
	1274	5	1414	2	1553	12	1647	4	1829	7	2017	6	2095	29	2274	18	2308	5	2491	4	2541	3	2585	1	3017
	2044
	342	26	426	6	493	7	647	16	1110	240	1167
	253
	2	33	90	19	105	22	143	10	181	8	225	34	328	41	505	26	1101	22	1241
	945
	483
	1771
	192	39	202	23	209
	1942	4	1970
	1183
	12
	1978
	3263
	1139	28	1140
	2314	289	2315	274	2316
	1445
	1435	10	1925
	916	7	2472
	371	3.4	479	6.7	794	15	905	2	997	7	1439
	1550
	1534
	1706
	192
	287	4	378	12	574	11	855	3	1042	3	1211	4	1303	3	1401	3	1581
	0
	1516	15	1651	6	1736	290	1753	4	1786	7	1936
	32	249	34	184	41	106	65	107	69	151	76	168	87	175	88	92	90	155	97	169	104	106	111
	390	228	391	51.6	398	17.3	410	8.1	413
	1586
	912	8	1694
	1407
	1142
	1142
	1630
	411
	1938
	1819
	377	9	545	5	706	3	877	5	1107	6	1505	29	1735	5	1841	20	1931
	727
	46
	1395	71	1416	6	1421	16	1562	75	1697	78	1876	26	2386
	1554
	8
	958
	1143	211	1379	8	1411	113	1764
	48
	1764
	190
	788
	72
	1136
	1821
	167
	1131
	350	208	368	61	375	212	587	57	592	24	599	161	781	15	830	17	900	23	1104	99	1112
	1242
	42
	584	9	996	4	1137	3	1403	3	1515
	710
	1874	35	2760	3	3101	4	3126	2	3154	23	3238
	581
	1752	38	2117
	749
	190
	2594	293	2596
	273	64	276
	50
	1176
	115	38	122	63	123	62	124	26	125	19	126	25	127	11	168
	2247
	419	8	771	8	1359	8	1484
	466
	17	4	1318
	1603	5	1984	3	2345	3	2730
	19
	938	48.7	1194
	2039
	39
	2194
	1164
	2523
	1515
	1451
	400	16	489	8	538	4	879	4	1070	15	1405	8	1463	6	1559	21	1727	4	1908	4	1950	3	2084	3	2148	1	2177
	1506
	647
	149
	2381
	136
	2899
	672
	952	59	959	28	1128	70	1876
	2618
	684	15	691
	497	64	508
	46	25	47	11	48	6	49	6	52	5	54	3	60	3	62	19	67	9	69	38	74	16	98	4	123	3	193
	595
	58	28	114
	77	125	83	41	90	17	97	22	1161
	467
	257	200	995	95	1001	427	1004	74	1020	176	1027
	1318	1	1582	3	2218	14	3017	1	3052	1	3080
	85	8	974	6	1035	5	1274	4	1392	8	1456
	1650
	2562	4	2733
	2852
	27	43	28	17	29	13	29	7	30	8	42	7	49
	441
	1432
	1069
	1742	8	2980
	1047	15	1105	10	1160	8	1429	10	1512	14	1596	272	1767
	1764
	99
	1336	49	1337
	15	137	21
	1628
	138
	111	7	745
	634
	176
	303
	0
	1611	38	1612	258	1667	8	1680
	1549	16	2369	105	3007
	1581	5	2036	6	2275	3	2644
	175	104	179	30	183	86	186	132	187	100	193	141	194
	747
	77	174	84	72	92	45	99	22	105	33	113
	1740	21	1764	18.5	2756
	60
	0
	1186	32	1234	111	2021
	135
	960	7	1660	3	1682
	500
	890
	1332	9	1589
	314
	46	16	55	13	58	11	60	12	61	18	293	32	467
	2424	4	2556
	136	15	138	4	152	8	165	7	166
	2224
	413
	216
	212	3	1112	19	1406
	1345	32	1357	13	1364	19	1372	5	1378	10	1385	4	1406	3	1413	3	1422	3	1430	3	1435	76	1483
	2427	166	2488	81	2495	60	2502	65	2509	60	2516
	318
	496
	1005
	2378	38	2468	286	2847	99	2910	162	3070
	187	94	581
	186	78	374	138	382
	1582	37	2506
	840	95	1059
	330
	1547	36	1557	113	1561	4.5	1579	4	1585	2.9	1592
	607
	1241
	1419
	2534
	328
	1150
	243
	824
	0	24	46	152	744	7	867	4	1000	3	1217
	385
	115
	1135
	109
	1498	39	1542	204	1601	43	1750	27	2154
	828	14	947
	11	23	71	3	984
	2199	6	2609
	365
	1520
	205	46	898	13	901
	282
	90	54	96
	945
	743	12	854
	20	6	371
	2260	71	2285	65	2288	47	2295	19	2302	26	2303	3	2317	12	2322	10	2323	7	2324	4	2325	4	2326
	1705
	2379
	895	29	899	4	948	6.7	989
	1582	44	1602	4	1613
	716
	307	15	320
	41
	1637
	674
	4	4	669
	178
	1786
	495	238	499	107	501	14	508
	142
	93	30	97
	544	130	546	12	551	9	554	136	558	273	768	344	770
	2152
	1539	15	1594
	1346
	674
	2644	142	2651
	372
	665	6	1055	6	1160
	2085
	370	13	434
	2180	76	2187	78	2194	50	2201	38	2208	37	2216
	1900	59	1904	181	1911
	29	1	34
	1110
	338	91	467	42	474
	4
	741
	838
	835	22	868	52	886	45	887	22	888	50	934	9	956	3	1067	4	1099	7	1150	6	1214	8	1379	8	1449	11	1542	6	1661
	1
	1484
	1839	3	1865
	1167	4	2244
	694	18	695	20	696
	71	5	238	3	461	11	524	11	666	11	889	6	1130	5	1295	6	1386	32	1470
	130	13	991	15	998	6	1005	9	1016	60	1038
	168
	1035
	1668	33	1673	23	1674
	450	70	454
	1212
	840	284	844	63	855	58	871	14	878	13	885
	2382
	1519
	748	9	805
	2693
	1527
	2055
	234
	410	15	413
	994
	1004	405	1004	10	1019
	294
	105	67	112
	1331	41	1337	6	1565	7	1565	5	1571	4	1623
	268
	54
	17	62	254
	98
	96
	451
	349
	385	42	390
	2087
	19	6	204	5	328
	938
	271
	974
	974	3	1172	3	1462
	1484	3	1734	4	1771	22	1840	5	2056	24	2429
	76
	90
	158	61	961	32	966	2	984	4	1008
	183	35	674	53	835	6	1062
	1065
	2646
	27
	3	92	7	80	10	56	17	36	312
	1461
	863	8	1705
	2069
	441
	2440
	1043	5	2170
	1957	20	1965	35	1972	14	1979
	3112
	1730
	133
	1904
	11
	1545
	27
	1401
	1455
	445	6	448	30	455	25	455	21	1361	130	1509	64	1512	19	1665	16	1847	9	1899
	485	6	541	12	1603
	364
	1431	13	1715	1	2220	276	2262
	981	14	1337	18	1423	19	1514	6	1640	5	1766	16	1892
	1886
	3160	319	3162	356	3163	194	3165
	2850
	2479
	1907	3	2132	5	3093
	676	5	742	7	865
	1454
	8
	1028
	2745
	1139
	1248
	709	19	738	20	841	7	869	3	935	20	1346
	338	4	341	27	345	212	411	122	425	313	432
	3134
	1505
	2689
	1532	41	1576	21	1922	7	2053
	1731
	60
	910
	272
	1188	26	1315
	917
	744	6	1181
	896
	2	10	297
	969	115.8	982	74.5	987	50	994	43.3	1001	21.5	1008
	2421
	0
	446	48	460	12	467	28	474	167	799	384	803	172	810	114	821	39	831	98	838	183	905	121	908	78	919	28	923	166	945	86	950	223	957	174	966	272	971	178	978	183	985	145	992	106	999	99	1006	47	1013
	195
	787
	2138	36	2170	80	2186
	1698	20	1820
	1965
	50	39	54	45	650	57	656
	299
	719	114	744
	1414	15	1416	7	1421
	1660
	2248
	2164
	877
	2439	59	2440	79	2441	47	2442	3	2457
	65
	2527
	2887	72	2891	65	2898
	107	115	118	40	230
	15	4	78	3	116	5	182	5	281	3	359
	269	8	287	13	1010
	520	2	876
	882
	889	163	896
	11
	367
	2161
	31	10	42
	139
	0	2.8	144
	1334	6	1358	3	1388	7	1434	7	1454	1	1485	2	1518	3	1608	3	1638	6	1670	16	1696	3	1796	28	1901	54	2045	89	2254	6	2641
	720	9	727
	134	4	160
	223	6	267
	550	3.2	937	4	1577	4	2065
	1700	2	1729
	30	11	458	14	693	24	848
	1224
	376
	944
	215	3	889	30	1022	1	1150	63	1433
	1189	71	1196	49	1203	35	1210	14	1217	12	1224	8	1231
	311
	1641	123	2729	3	2824	4	2873	4	2989
	2
	436	37	605	249	1569	171	1571	118	1574	65	1581	46	1588
	1271	31	2269
	358
	921
	3277	277	3278
	52	95	53
	1739
	221
	2275
	457
	337
	627
	475
	572	7	1051	4	1462	1	1904
	973
	692
	2463
	742	28	1442
	16	12	23
	1970
	3143
	167
	37	4	220	6	661	10	843	4	1039	7	1248
	1529
	66	16	104
	609
	2503
	386	43	390	3	394
	1546	32	1728
	1540	47	1792	10	1970
	28
	256
	1742
	2463
	922	142	1066	65	1069
	1602	64	2247	15	2259
	794
	1388	4	1484
	138	101	762
	489	3	691
	2280
	1606
	1939
	1
	1498	148	2241
	547	30	548	31	548
	65	63	66	23	76	4	517
	747
	55
	1832
	3064
	1338
	906	174	908
	1896	37	2114	36	2121	203	2125	25	2128	29	2135	22	2139	68	2142	30	2145	28	2146	43	2149	53	2156	34	2163	56	2170
	1424
	40	10	63	164	421	7	447	4	528	7	665
	413
	267
	1996	22	2006	26	2049	48	2265	90	2308	80	2310	135	2314	57	2317	14	2324	23	2332	12	2338	10	2345	12	2352	8	2359	8	2366	5	2373	5	2380	2	2381	12	2387	4	2394	11	2401	11	2408	5	2415	9	2429	5	2436
	1449
	1135
	1827	5	2312
	1390
	0
	351	4	475	3	965	5	1100
	331	34	335
	117
	1426
	1735
	57
	224	58	225	21	227
	641	9	1120	13	1545
	159
	36	3	41
	1111
	2655
	1348	4	2022	2	2102
	2007	6	2008
	927	27.2	929
	2610
	953	3	1444	4	1709
	1089
	2266
	2098
	223
	168	15	169
	385
	778
	73	32	208
	102	23.9	110
	1285
	1745
	2538	13	3019	7	3021
	105	22	271	239	601	256	601	66	612	38	619
	1268
	2329
	1857
	504
	1487
	1567	8	1785	5	2130	6	2211	6	2274
	373	4	938
	646	72	764
	610
	2462	12	2464
	752	23	1261
	232	3	1057
	377
	1245
	3316	31	3324
	2491
	138	7	144	9	151	3	158	3	162	5	176	10	186	11	201	14	214	3	225	13	267	12	278	8	320
	505
	1311	126	1491
	3226
	65
	464	20	471	173	478
	2684
	118	8	150	10	326
	1780
	1667
	77
	1939
	3	5	10
	1566	1	1981
	21	4	263
	3247
	392
	279
	161	46	191
	93	37	97	46	104
	2392	68	2434	103	2438	140	2440	52	2447	101	2461
	442
	209	240	306	100	308	117	315	117	333	109	333
	71
	1133
	654	1	1206
	468
	109
	215	83	1292	33	1299	193	1346	147	1348	126	1355	162	1362	240	1369
	1897	64	1898	67	1900
	732
	1296
	1935
	1119	107	1124
	2329	11	2518
	1863
	1876
	13
	372	6	411
	1739	10	2488
	2823	67	2827
	2054
	763	3	1438	10	1617	6	1736	8	2054
	2107
	2303	8	2329	40	2481	40	2482	148	2484	129	2514	12	2522
	2520
	21	15	171	29	291	8	353	100	388	9	483	34	545	8	580	7	664	28	783	13	1053	11	1147	43	1302
	2540	155	2561
	2902	34	2905	6	2912	40	2947
	6	49	31	24	188	51	195	48	196	28	202	17	209	16	218	13	223	159	230	92	247	139	251	117	300	58	311	50	315
	62
	2711
	1883	3	2314
	630	140.4	679	36	712
	2122
	1330	4	1345	1	1485	8	2592
	709
	676
	1291	14	2702	3	2845
	1251
	1288
	51	302	52	304	53	292	54	283	55	282	56	280	57	279	58	262	59	246	60	274	61	334	62	259	63	146	64	198	65	161	66	126	67
	878
	212	9	331
	580
	947
	2245
	1621
	2702
	146
	2999	27	3000	14	3001	3	3004
	2
	58
	2639
	141
	461	21	465	6	472
	2653	21	2657	46	2664	55	2671	110	2678
	546	20	594
	1818	92	1832	8	1835
	661	6	1178
	2063
	2869
	740
	1333
	271
	940	25	956
	2598	11	2608	64	2610	23	2617
	30
	2335	1	2356
	2914
	1146
	36
	2898
	39	111	49	16	57	9	119	4	229	86	287	93	287	170	294	98	295	3	305	3	714	3	1054	57	1166
	2664	63	2665	20	2676	35	2683	12	2689	17	2696	17	2702	8	2705	63	2709	129	2716
	561	15	607	7	614	5	625	11	645	7	670	11	705	21	734	11	768	17	796	3	803	24	831	14	853	5	862
	161	106	173	130	175	67	321
	1006
	61	17	63
	1845	54	1852	39	1859	51	1887
	2209
	519	32	521
	2072
	351
	2533	104	2539	273	2565	156	2567
	1067
	1701
	926	11	926
	444
	118
	758
	1850
	355
	1734
	2725
	2490	25	2495	111	2636	6	2687
	56	144	61
	158	3	1464
	1259
	2201
	1373	24	1376
	474	16	573	7	736
	239
	984	9	1145
	1370	0.5	1697
	537
	195	3	328
	1725
	1563
	1700	99	1701	154	1706	142	1707	82	1713	124	1751	126	1751
	1134	51	1289	1	1316	1	1317	160	1336	61	1872	13	2381
	119	17	133	19	140	4	158
	2011	4	2016	3	2017	3	2025	1	2028	2	2034	1	2039	1	2041	1	2046	1	2051	2	2053
	237	144	238	113	239	94	240
	802	27	1565
	104
	2734	72	2822
	397	49	1043
	125
	203	240	208	159	209
	36	143	132	13	254	15	344
	916	61	919	23	923
	70	3	650	3	705	45	1510
	311
	1036
	1111	7.3	1111
	2999
	559
	1378	288	1381	13	1399	7	1864
	948
	17	8	47	27	132	12	282	44	556	20	753	9	753	59	754	9	754	43	759	6	771
	55
	439
	2187
	1392	16	1447	25	1454
	105
	1579
	1648
	54	118	97	73	103	49	110	56	117
	1077	34	1084
	1303	9	1365
	377
	825	24	1132	6	1218	8	1372	10	1434	14	1510	6	1652	7	2071	6	2479
	219	64	220
	1461	16	1546
	47	5	280	9	511	2	601
	10	3	289
	494	215	494
	32
	1374
	523	37	530	257	532	150	537	218	544	290	551	76	558
	986
	1461
	853	7	860
	1337
	1799
	874
	1119
	657	3	687
	458	14	479	31	497
	1294
	1030
	18	62.8	24	46.9	31	8.2	38	92	1644	17	1651	2	1656	1	1673
	2550
	637
	2020	170	2027	58	2039	191	2043	74	2065
	169
	2950	14	2952
	1618	12	1748	26	1806	26	2030	24	2263	6	2645
	2064	9	2169
	1780	4	1811
	391
	1808	95	2062	59	2205
	289
	1446	14	1472	25	1473	5	1503
	424
	32
	0	214	27
	983	123	984	87	985
	2531	195	2535	119	2537	319	2544
	112
	1508
	766	3	808
	22
	1865	19	1868
	1269
	1832	97	1832	28	1843	5	1859
	10
	99
	142	6	526	8	807	16	939	26	955	6	1312	64	1387	26	1393	17	1449	83	1456
	247
	1655
	318
	3041	9	3160
	426	8	428	4	535	1	827
	340	3	364
	845
	1380
	1732
	2305	10	2717
	475
	870
	2664
	769
	1105	24	1865
	651	11	1631	6	1789	311	1827	309	1856	68	1898	53	1904	52	1911	20	1918	23	1925	57	1932	4	2072	152	2102	40	2109	42	2289	20	2319	16	2342	25	2377	18	2409
	963	3	1445	3	1852
	80
	1836	3	1965	77	2860
	1687	4	1787	11	2290	12	2381	12	2962	46	3066
	1359	69	1373
	2831	187	2833	180	2834	75	2841	57	2842
	1
	43	15	44	4	56
	44
	818	40	1281	32	1594	58	1601
	1159
	43
	57	3	161
	176
	923	180	924	72	925	15	1236
	917	3	1374	3	1400	4	1750
	639
	1738
	1801
	20	130	823	131	823	159	830	173	837
	1748	63	1765	15	1784	20	2212
	1443
	977	35.6	1085	91	1101	66	1129
	651
	741
	1380
	70	27	335	39	336
	545	28	546	11	547	3	552
	615
	1554	29	1833	4	1992	17	2094	28	2198	8	2239	19	2954	253	3025
	1046	143	1048	28	1050	10	1052	4	1055	5	1062	2	1076	5	1083
	4
	105
	120
	1217
	60	12	67	11	81	38	84	9	88	19	112	111	123	22	126	5	130	4	133	5	137	9	140	5	144	14	147	3	151	9	168	11	172	9	175	25	182	11	189	4	203	7	210	7	217	3	224	28	231
	1473
	1968	4.5	2016	8.6	2023	17.5	2029
	2375
	1230	296	2035
	155	17	280	10	445	19	696	28	1390	3	1437	4	1514	11	1734
	3241
	88	29	1019	23	1076	30	1082	6	1182	39	1252	45	1699	41	1700	168	1705
	91
	850
	2998
	742
	917	18	1292	287	1804	61	1830	10	1879	15	1887	4	2079
	749
	1873	3	1874
	1407
	1288	10	1372
	1101	3	1131	4	1173	8	1234	4	1269	7	1339	44	1353	36	1355	3	1362	5	1374	5	1396	3	1412	7	1427	41	1446	30	1453	8	1465	5	1468	4	1489	3	1495	3	1519	3	1539	4	1558	5	1606	3	1629	34	1812
	1226
	349
	665
	2782	47	2801	100	2802	112	2805	17	2820	12	2827	10	2834	8	2841	32	2883	170	2893	113	2895	77	2896	73	2897	63	2898	49	2899	48	2899	45	2900	38	2901	24	2902	22	2903	17	2904	8	2928	15	2932	3	2961	30	3027
	497
	1066	10	1252	2	1346	4	1444	4	1514	7	2306
	2189
	2029
	938	84	941	66	948	43	955	19	962	16	969	11	976	19	983	5	990	5	997	5	1004
	1125
	105
	358
	589	113	590	121	591	29	592	62	592	15	593	26	611	55	613	96	614	31	616	40	617	4	650
	42
	583	5	583	11	584	9	602	7	1110
	27
	963
	396
	152	7	252	9	927	6	931	2	936
	698	4	796	9	886	3	981	3	1159
	1812	23	1813
	26
	538
	275	5	365
	774	3	1134
	1365
	327	175	330	13	332	5	1484
	1599
	499	4	721
	10	7	17	35	24	22	31	42	38
	1547
	1236
	2331	94	2362	66	2369	39	2376	32	2384	25	2390	30	2392	23	2397	10	2419	14	2422	32	2449	6	2558	5	2615	4	2719
	1230
	1925
	1132
	2444
	1545
	37
	1927
	1936
	1688	62	1690	60	1692	51	1699	3	1984	134	2013	105	2014	18	2022	148	2028	3	2042	6	2043
	748	7	1016	8	1608	8	1610
	2542	23	2592	5	2774	2	3222
	1567
	3	3	70
	483
	1499
	355	75	360	2	443	211	445
	1102
	868
	33	25	40	8	47	33	131	62	135	13	152
	266	12	796
	398
	2458	57	2463	14	2470
	2651	13	2652
	1246
	10	4	214
	2344
	1421	41	1499
	1016	6	1021	126	1133	114	1138	237	1179	193	1182
	91
	1724
	890
	1299	11	1601
	602	125	602	184	603	146	604	96	605	49	606	26	607	22	608	19	609	14	611	56	612	34	1103	20	1104	16	1105	16	1106	15	1107	16	1108	15	1109	10	1110	15	1110	19	1111	38	1112	45	1113	54	1114
	481
	2344
	533	3	816	3	1022	6	2134	6	2142
	935
	853
	2004	14	2368	3	2452	5	2571
	66	4	146	3	188
	872	2	915
	2581
	568	4	1529	1	1607
	519
	127
	2060
	1624	44	1761	65	2233	29	2339	50	3150	39	3261
	384
	2061
	1375	208	1635	85	1641	40	1648	89	1655	43	1662
	1680
	850
	843	9	941	15	1037	8	1078	14	1617
	1639	18	1652	58	1665	19	1729	10	1751	14	1843	12	2057	13	2204	11	2228
	1480
	1598	67	1612	19	1616	6	2471
	381
	2421	73	2422
	1058
	71	5	172	4	298	5	423	8	688
	365
	1247	19	1849
	174
	344
	68	47	70	25	77
	687
	323	4	375	123	425	11	430	7	452	3	484	4	1051	36	1111	7	1296
	26
	1584	46	1932
	36	61	92	135	143	43	213	22	274	6	330	2	421
	918	37	937	84	955	17	958	71	1006	62	1007
	1082
	197	218	199	28	202	6	205
	1699
	214
	1601
	1508
	673	165	674	19	975	82	1222
	220
	532
	1445	114	1446
	3	37	179
	2910
	604	13	605
	2457
	1211	5	1880
	431	18	434	18	448
	2
	2016
	392	31	663
	1562
	544
	730	154	890
	57	27	71
	981
	673
	507
	131	22	138
	179
	0	38	411	150	429	91	430	116	436	24	445	10	458	12	469	25	475	19	476	10	1122
	1491	21	1982	10	2059
	366	4	735	3	1078	4	1450
	264	12	884
	2470
	1468
	0
	30
	1896
	247
	365	23	372	90	383
	42	3	640	4	1051
	538	59	540
	1453	28	2456
	5	44	13
	223	104	228	12	420	10	620
	450	26	1376
	2995
	434	8	601
	1582
	1605	160	1663	83	1668	42	1672
	2739
	777
	1703
	2	7	6	17	13
	224	3.6	280
	1223	19	1265	24	1297	16	1370
	882
	1247	54	2040
	882	11	1355	7	1384
	635
	1154
	36	62	39	27	46	5	71	8	74	1	81	2	95	75	160	229	167	142	204	58	207	7	1576
	2556	1	2565
	3109
	1111
	93
	337
	628	12	706
	210
	191
	1912
	2038
	369
	572	3.1	579
	58	222	61	67	220	12	247	8	309	1	1106
	20
	2602
	229	7	231	31	238	15	245
	1290	3	1292	6	1299	7	1306	5	1313	4	1325	14	1348	49	1416	5	1834	21	2035	3	2065	2	3060	8	3073
	3143
	8
	355	38	1072	37	1458
	11	51	900	56	945	42	977
	2
	461	35	462	18	469	17	476
	1480	19	1852
	1431
	474
	84	86	186
	0	15	2	16	2	8	6
	1271
	1627
	1046
	1185	3.5	1254
	2825
	2071
	280
	75
	439	182	948
	2064	10	2071	15	2078	163	2085	102	2092
	1951
	1848	18	1971	12	1973	6	2015	6	2100	5	2145
	961
	806	1	860	67	1321	52	1326	3	1338	8	1670	88	1729	3	1748	3	2044
	214	4	221
	36	29	42
	431
	2246
	2534
	648
	37
	2428
	626
	139
	21	15	53	13	98	12	116	7	141	10	185	18	210	56	267	8	295	12	331	11	361	11	385	12	422	9	455	12	483	10	512	8	568	4	595	4	618	12	655	10	683	106	710	4	737	6	765	4	807
	1707
	1362
	1493
	498
	2208
	1184
	1860	3	2131	7	2138
	1122	26	1844	4	1855	12	2376	10	2380	68	2422
	58
	2383
	230	10	316
	1109	57	1414
	1092
	183	6	403	22	472	6	633	10	1157	7	1338
	94
	392
	155	192	696	28	736	15	773	6	835	25	897	75	960	18	1062	4	1298	6	1463	62	1475
	185
	190
	1159
	37	24	49
	400	330	402	122	404	28	459	40	468	18	503	46	615	35	685
	1490	13	1540	5	2573
	1788
	187	233	189	54	679	20	689	51	691
	183	7	414
	143
	307
	1862
	2841	11	2873
	483
	1588
	103
	9
	64
	1569	28	1593
	1918
	1	111	269	131	275	110	276
	1748
	615	6	631
	1303	10	1389	39	1651	11	1876
	145	109	171
	695	29	1474	8	1477
	293
	1872
	2157
	1984	6	2357
	211
	49
	2709	3	2988
	2	117	7	63	14
	1834
	1498	1	1705
	1370
	2381
	16	27	38
	1403	6	1463	94	2165
	987	59	1256
	73
	1434	11	1540
	958
	61	18	554	14	601
	1731
	2395
	472
	1391	8	2001
	421	11	599	6	722	7	909	7	1084	4	1292	165	1975	191	1978	12	2097	21	2168
	329
	1210
	668	37.1	672	80	696
	2638	213	2643	58	2650
	1349	19.1	1351	23.6	1359	21.4	1366
	0
	729	3	730
	1812
	693	30	834	25	851	8	858	7	859	8	865	45	872
	1198	9	1201	66.2	1661
	1715
	3058	49	3107
	1909	10	2345	15	2476
	3227
	200
	272	13	737
	1296
	773	194	795
	2893
	2208
	2009	2	2968
	387
	1828	46	1832	35	1833	25	1837	13	1842	8	1843
	45
	1
	73	11	200
	2233
	33	5	210
	553	50	570	43	570	80	574	90	581	78	585	47	588	91	763	66	770	77	793	90	801
	398
	2105	78	2113	100	2113
	2250
	96	3	158	1	257	14	943	3	1086	4	1190
	989	62	1368	51	2440	71	2441	52	2442	47	2443	15	2464
	1333
	500	86	503	111	505	24	605
	156	77	304	85	305	96	309	130	332	41	491	39	497	13	560	36	637	42	665	47	672
	2056
	1610
	306	45	312	18	318	29	1450
	823
	1155	7	1415	4	2206
	1480	4	1514	3	1606	4	1638	5	1729	5	2368	54	2404	8	2522	7	2615	7	2709	9	2790	15	2891	4	3010	9	3123
	331	78	335
	130
	65	29	67	11	74
	1275	5	1278	3	1279	175	1296	118	1298	106	1299	78	1300	145	1302	105	1304	94	1309	90	1315	82	1321	129	1325	161	1328	17	1404	21	1414	6	1423	48	1442	127	1450	21	1462
	2283
	1149	18	1444	23	2010	21	2304
	11
	1282	77	1287	19	1302	32	1339	210	1366	30	1371	97	1378	64	1385	242	1689	47	1697	26	1700	58	1707	98	1735	150	1760	45	1763	228	1775
	652
	622	15	1096
	2924	3	2959	4	3008
	1294
	1315	24	1322
	2599	3	2634
	2423
	1244	156	1278	165	1278
	2370
	2077	9	2083	3	2202	3	2267	4	2855
	130
	1862
	526	9	546	14	652	4	768	3	890
	2585
	1543	306	2811	63	2823
	1241	4	1280
	133	3	979	90	1058	57	1060	73	1067	103	1074
	866	42	867	29	1046	10	1047	7	1048	6	1067
	2938
	789
	521
	109
	1754	5	2075
	1946	83	2554
	2831
	697	247	699	79	703
	2337	5	2478
	2691	288	2891
	59
[truncated: 2,932 more rows]
[truncated: 421 more columns]
